# Supplementary material for: HER4 Affects Sensitivity to Tamoxifen and Abemaciclib in Luminal Breast Cancer Cells and Restricts Tumor Growth in MCF-7-Based Humanized Tumor Mice
Source: Int J Mol Sci. 2024 Jul 8;25(13):7475. doi: 10.3390/ijms25137475 (PMC11242770; doi:10.3390/ijms25137475)
Supplement: Supplementary file 1 [file ijms-25-07475-s001.zip]

Archive with 1 entries (1 files):
- ijms-3054440-supplementary.pdf
